# Supplementary material for: Effect of Atmospheric Room Temperature Plasma on the Volatile Profile of Laurel: Optimization by HS-SPME/GC-MS Analysis with Application in a Ready-to-Use Broth Model
Source: Foods. 2026 Jul 2;15(13):2346. doi: 10.3390/foods15132346 (PMC13362320; doi:10.3390/foods15132346)
Supplement: Supplementary file 1 [file foods-15-02346-s001.zip]

Archive with 1 entries (1 files):
- foods-4393315-supplementary.pdf
